# Supplementary material for: Hepatocellular Carcinoma Transplant Criteria Show Poor Negative Predictive Value: A Systematic Review and Meta-Analysis
Source: J Pers Med. 2025 Sep 24;15(10):449. doi: 10.3390/jpm15100449 (PMC12565723; doi:10.3390/jpm15100449)
Supplement: Supplementary file 1 [file jpm-15-00449-s001.zip]

Archive with 3 entries (3 files):
- JPM_Jul2025_PRISMA_2020_checklist.pdf
- JPM_Jul2025_Supplementary Material.pdf
- Supplementary Table S1-Description of all records analyzed for the present meta-analysis..xlsx
